# Supplementary material for: DFT/TD-DFT Framework of Mixed-Metal Complexes with Symmetrical and Unsymmetrical Bridging Ligands—Step-By-Step Investigations: Mononuclear, Dinuclear Homometallic, and Heterometallic for Optoelectronic Applications
Source: Materials (Basel). 2021 Dec 16;14(24):7783. doi: 10.3390/ma14247783 (PMC8709181; doi:10.3390/ma14247783)
Supplement: Supplementary file 1 [file materials-14-07783-s001.zip]

Archive with 1 entries (1 files):
- materials-1468410-supplementary.pdf
